# Supplementary material for: Immobilized Lacticaseibacillus paracasei on Sunflower Seeds as a Stable Functional Ingredient for Cream Cheese
Source: Microorganisms. 2026 Mar 16;14(3):671. doi: 10.3390/microorganisms14030671 (PMC13029329; doi:10.3390/microorganisms14030671)
Supplement: Supplementary file 1 [file microorganisms-14-00671-s001.zip]

Archive with 1 entries (1 files):
- microorganisms-4119084-supplementary.pdf
